# Supplementary material for: Direct and Indirect Role of Migratory Birds in Spreading CCHFV and WNV: A Multidisciplinary Study on Three Stop-Over Islands in Italy
Source: Pathogens. 2022 Sep 16;11(9):1056. doi: 10.3390/pathogens11091056 (PMC9505975; doi:10.3390/pathogens11091056)
Supplement: Supplementary file 1 [file pathogens-11-01056-s001.zip]

Archive with 2 entries (1 files):
- pathogens-1857638-supplementary/
- pathogens-1857638-supplementary/Table S1.pdf
